# Supplementary material for: Comparison between Some Phenotypic and Genotypic Methods for Assessment of Antimicrobial Resistance Trend of Bovine Mastitis Staphylococcus aureus Isolates from Bulgaria
Source: Vet Sci. 2022 Jul 31;9(8):401. doi: 10.3390/vetsci9080401 (PMC9416698; doi:10.3390/vetsci9080401)
Supplement: Supplementary file 1 [file vetsci-09-00401-s001.zip]

Archive with 1 entries (1 files):
- vetsci-1812514-supplementary.pdf
